# Supplementary material for: Framework for Participatory Quantitative Health Impact Assessment in Low- and Middle-Income Countries
Source: Int J Environ Res Public Health. 2020 Oct 21;17(20):7688. doi: 10.3390/ijerph17207688 (PMC7589915; doi:10.3390/ijerph17207688)
Supplement: Supplementary file 1 [file ijerph-17-07688-s001.zip]

Archive with 6 entries (5 files):
- Supplementary_Files/
- __MACOSX/._Supplementary_Files
- Supplementary_Files/Annex B_PolicyBrief_2609.docx
- __MACOSX/Supplementary_Files/._Annex B_PolicyBrief_2609.docx
- Supplementary_Files/Annex A_Fieldwork Protocol_2009.docx
- __MACOSX/Supplementary_Files/._Annex A_Fieldwork Protocol_2009.docx
